# Supplementary material for: Deciphering the Pharmacological Mechanism of the Herb Radix Ophiopogonis in the Treatment of Nasopharyngeal Carcinoma by Integrating iTRAQ-Coupled 2-D LC-MS/MS Analysis and Network Investigation
Source: Front Pharmacol. 2019 Mar 18;10:253. doi: 10.3389/fphar.2019.00253 (PMC6431671; doi:10.3389/fphar.2019.00253)
Supplement: TABLE S2 — Known Therapeutic Targets of NPC Treatments. The data was collected from the database Drug Bank and OMIM. Each known the rapeutic targets of NPC treatments were provided with its gene ID and full name of the protein. [file Table_2.XLSX]

## Sheet: Sheet
OMIM Search - 'nasopharyngeal carcinoma'
Downloaded:	Mar 21, 2018
Copyright (c) 1966-2018 Johns Hopkins University OMIM, data are provided for research purposes only.
MIM Number	Title	Included Titles	Cytogenetic Location	Genomic Coordinates (From NCBI/GRCh38)	Entrez Gene ID
%607107	NASOPHARYNGEAL CARCINOMA	NASOPHARYNGEAL CARCINOMA, SUSCEPTIBILITY TO, 1, INCLUDED; NPCA1, INCLUDED	4p15.1-q12	4:27700000-58500000	257641
%161550	NASOPHARYNGEAL CARCINOMA, SUSCEPTIBILITY TO, 2; NPCA2		6p21.3	6:30500000-36600000	100312951
*616888	TRANSMEMBRANE PROTEIN 8B; TMEM8B		9p13.3	9:35825816-35865514	51754
*600168	MACROPHAGE STIMULATING 1 RECEPTOR; MST1R		3p21.31	3:49886470-49903636	4486
*611963	ACYL-CoA THIOESTERASE 7-LIKE		4p14	4:40042916-40057198	344967
*191170	TUMOR PROTEIN p53; TP53		17p13.1	17:7668401-7687549	7157
*611902	COILED-COIL DOMAIN-CONTAINING PROTEIN 136; CCDC136		7q32.1	7:128791409-128822132	64753
*608854	OXIDORED-NITRO DOMAIN-CONTAINING PROTEIN 1		1p34.3	1:36417905-36450484	127700
*610784	MICRO RNA 29C; MIR29C		1q32.2	1:207801851-207801938	407026
*611192	ANKYRIN REPEAT DOMAIN-CONTAINING PROTEIN 11; ANKRD11		16q24.3	16:89267618-89490560	29123
*607412	BPI FOLD-CONTAINING PROTEIN, FAMILY A, MEMBER 1; BPIFA1		20q11.21	20:33235995-33243308	51297
132850	EPSTEIN-BARR VIRUS INSERTION SITE 1; EBVS1		1p35	1:27600000-34300000	1888
*609787	UBIQUITIN-ASSOCIATED PROTEIN 1; UBAP1		9p13.3	9:34179004-34252522	51271
*609811	CYTOCHROME C OXIDASE, SUBUNIT 7B2; COX7B2		4p12	4:46734826-46909265	170712
*610559	RAS ASSOCIATION DOMAIN FAMILY, MEMBER 4; RASSF4		10q11.21	10:44959752-44994723	83937
*613314	RIBOSOMAL PROTEIN L37A; RPL37A		2q35	2:216498796-216501466	6168
*613315	RIBOSOMAL PROTEIN L41; RPL41		12q13.2	12:56116589-56117831	6171
*607526	RIBOSOMAL PROTEIN L27; RPL27		17q21.31	17:42998428-43002958	6155
*609230	NUDIX HYDROLASE 5; NUDT5				11164
*614710	FAMILY WITH SEQUENCE SIMILARITY 72, MEMBER A; FAM72A		1q32.1	1:206186178-206204917	729533
*603540	GAMMA-AMINOBUTYRIC ACID B RECEPTOR 1; GABBR1		6p22.1	6:29602227-29633134	2550
*136430	FOLATE RECEPTOR 1, ADULT; FOLR1		11q13.4	11:72189557-72196322	2348
*605152	COILED-COIL DOMAIN-CONTAINING PROTEIN 19; CCDC19		1q23.2	1:159872363-159900115	25790
*602633	FOUR-AND-A-HALF LIM DOMAINS 2; FHL2		2q12.2	2:105360825-105438772	2274
*156490	NONMETASTATIC CELLS 1, PROTEIN EXPRESSED IN; NME1	NM23H1B, INCLUDED;;NM23 LONG VARIANT, INCLUDED; NM23LV, INCLUDED;;NME1-NME2 SPLICED READ-THROUGH TRANSCRIPT, INCLUDED	17q21.33	17:51153558-51162088	4830
*602216	SERINE/THREONINE PROTEIN KINASE 11; STK11		19p13.3	19:1205798-1228434	6794
%605462	BASAL CELL CARCINOMA, SUSCEPTIBILITY TO, 1; BCC1	BASAL CELL CARCINOMA, NONSYNDROMIC, INCLUDED;;BASAL CELL CARCINOMA, MULTIPLE, INCLUDED	1p36		100307118
*164850	V-MYC AVIAN MYELOCYTOMATOSIS VIRAL ONCOGENE HOMOLOG, LUNG CARCINOMA-DERIVED; MYCL		1p34.2	1:39895423-39902014	4610
*604870	MACROPHAGE RECEPTOR WITH COLLAGENOUS STRUCTURE; MARCO		2q14.2	2:118942165-118994663	8685
105580	ANAL CANAL CARCINOMA	CLOACOGENIC CARCINOMA, INCLUDED	11q22-qter	11:97400000-135086622	8066
+164761	REARRANGED DURING TRANSFECTION PROTOONCOGENE; RET	RET/ELKS FUSION GENE, INCLUDED;;HIRSCHSPRUNG DISEASE, PROTECTION AGAINST, INCLUDED	10q11.21	10:43077068-43130350	5979
+603372	THYROID-STIMULATING HORMONE RECEPTOR; TSHR	THYROID ADENOMA, HYPERFUNCTIONING, INCLUDED;;THYROID CARCINOMA WITH THYROTOXICOSIS, INCLUDED	14q31.1	14:80954988-81146301	7253
%191181	SUPPRESSOR OF TUMORIGENICITY 3; ST3		11q13	11:63600000-77400000	6762
%301845	BAZEX SYNDROME; BZX		Xq24-q27	X:117400000-148000000	8255
%603386	THYROID CARCINOMA, NONMEDULLARY, WITH OR WITHOUT CELL OXYPHILIA		19p13.2	19:6900000-12600000	50975
%605642	THYROID CARCINOMA, PAPILLARY, WITH PAPILLARY RENAL NEOPLASIA		1q21	1:143200000-155100000	79052
%613058	BASAL CELL CARCINOMA, SUSCEPTIBILITY TO, 2; BCC2		1q42	1:223900000-236400000	100307119
%613059	BASAL CELL CARCINOMA, SUSCEPTIBILITY TO, 3; BCC3		5p15.33		100307120
%613061	BASAL CELL CARCINOMA, SUSCEPTIBILITY TO, 4; BCC4		12q13	12:46000000-57700000	100307121
%613062	BASAL CELL CARCINOMA, SUSCEPTIBILITY TO, 5; BCC5		9p21	9:19900000-33200000	100307122
%613063	BASAL CELL CARCINOMA, SUSCEPTIBILITY TO, 6; BCC6		7q32	7:127500000-132900000	100307123
*300156	CANCER/TESTIS ANTIGEN 1B; CTAG1B		Xq28	X:154617608-154619270	1485
*300282	ECTO-NOX DISULFIDE-THIOL EXCHANGER 2; ENOX2		Xq26.1	X:130622329-130903316	10495
*300772	TRANSCRIPTION FACTOR DP FAMILY, MEMBER 3; TFDP3		Xq26.2	X:133216668-133218347	51270
*609702	PROTEASOME ASSEMBLY CHAPERONE 2; PSMG2		18p11.21	18:12658738-12725739	56984
*609804	WD REPEAT-CONTAINING PROTEIN 16; WDR16		17p13.1	17:9576626-9643458	146845
*609810	PATERNALLY EXPRESSED GENE 10; PEG10		7q21.3	7:94656324-94669694	23089
*609911	HEPATOCELLULAR CARCINOMA-DOWNREGULATED MITOCHONDRIAL CARRIER PROTEIN		14q32.2	14:100323341-100330377	283600
*609927	VACUOLAR PROTEIN SORTING 37, YEAST, HOMOLOG OF, A; VPS37A		8p22	8:17246891-17333531	137492
*610049	SAP DOMAIN-CONTAINING RIBONUCLEOPROTEIN; SARNP	CIP29/MLL FUSION GENE, INCLUDED	12q13.2	12:55752462-55817755	84324
*610334	HEPATOCELLULAR CARCINOMA-ASSOCIATED ANTIGEN 112		7q36.1	7:150800542-150805119	55365
*606423	DISRUPTED IN RENAL CARCINOMA 1; DIRC1		2q32.2	2:188733737-188790103	116093
*607471	BREAST CARCINOMA AMPLIFIED SEQUENCE 4; BCAS4		20q13.13	20:50794893-50877735	55653
*607470	BREAST CARCINOMA AMPLIFIED SEQUENCE 3; BCAS3				54828
*602454	PROTEIN-TYROSINE PHOSPHATASE, RECEPTOR-TYPE, U; PTPRU		1p35.3	1:29236515-29326812	10076
*602773	DISRUPTED IN RENAL CARCINOMA 2; DIRC2		3q21.1	3:122795053-122892156	84925
*602968	BREAST CARCINOMA AMPLIFIED SEQUENCE 1; BCAS1		20q13.2	20:53943537-54070764	8537
*603000	IMMATURE COLON CARCINOMA TRANSCRIPT 1; ICT1		17q25.1	17:75012663-75021260	3396
*603046	RING FINGER PROTEIN 139; RNF139		8q24.13	8:124474766-124488617	11236
*605469	LYSINE-SPECIFIC DEMETHYLASE 4C; KDM4C		9p24.1	9:6720862-7175647	23081
*605783	BREAST CARCINOMA AMPLIFIED SEQUENCE 2; BCAS2		1p13.2	1:114567556-114581643	10286
*605905	DCN1 DOMAIN-CONTAINING PROTEIN 1; DCUN1D1		3q26.33	3:182938157-182986363	54165
*605941	SQUAMOUS CELL CARCINOMA ANTIGEN RECOGNIZED BY T CELLS 1; SART1		11q13.1	11:65961688-65980135	9092
*605942	DERMATAN SULFATE EPIMERASE; DSE		6q22.1	6:116254151-116441260	29940
*606099	LECTIN, GALACTOSIDE-BINDING, SOLUBLE, 8; LGALS8		1q43	1:236518213-236552980	3964
*606154	MUCIN 16; MUC16		19p13.2	19:8848839-9010389	94025
*610696	PCNA-ASSOCIATED FACTOR, 15-KD		15q22.31	15:64364993-64387686	9768
*611684	SQUAMOUS CELL CARCINOMA ANTIGEN RECOGNIZED BY T CELLS 3; SART3		12q23.3	12:108522213-108561401	9733
*612275	GAMETOGENETIN-BINDING PROTEIN 2; GGNBP2		17q12	17:36544887-36589847	79893
*613709	EUKARYOTIC TRANSLATION INITIATION FACTOR 2D; EIF2D		1q32.1	1:206572484-206612550	1939
*607860	YY1 ASSOCIATED PROTEIN 1; YY1AP1		1q22	1:155659441-155689031	55249
*608295	FAMILY WITH SEQUENCE SIMILARITY 107, MEMBER A; FAM107A		3p14.3-p14.2	3:58564111-58627609	11170
*608262	DISRUPTED IN RENAL CARCINOMA 3; DIRC3	DIRC3/HSPBAP1 FUSION GENE, INCLUDED			729582
*607536	CREB-REGULATED TRANSCRIPTION COACTIVATOR 1; CRTC1	MECT1/MAML2 FUSION GENE, INCLUDED	19p13.11	19:18683614-18782332	23373
*602254	SRR1 DOMAIN-CONTAINING PROTEIN; SRRD		22q12.1	22:26483866-26494619	402055
*120470	DELETED IN COLORECTAL CARCINOMA; DCC		18q21.2	18:52340171-53535902	1630
*600993	MOTHERS AGAINST DECAPENTAPLEGIC, DROSOPHILA, HOMOLOG OF, 4; SMAD4		18q21.2	18:51030212-51085041	4089
*600517	SERPIN PEPTIDASE INHIBITOR, CLADE B (OVALBUMIN), MEMBER 3; SERPINB3		18q21.33	18:63655196-63661962	6317
*600518	SERPIN PEPTIDASE INHIBITOR, CLADE B (OVALBUMIN), MEMBER 4; SERPINB4		18q21.33	18:63637258-63644318	6318
*600597	PHOSPHOLIPASE C-LIKE 1; PLCL1		2q33.1	2:197804701-198149883	5334
*601890	PROTEIN-TYROSINE KINASE PTK7; PTK7		6p21.1	6:43076267-43161719	5754
*615613	HEPATOCELLULAR CARCINOMA-ASSOCIATED TRANSCRIPT 5; HCCAT5		16q22.3	16:73092348-73093773	283902
*615847	CENTROSOMAL PROTEIN, 83-KD; CEP83		12q22	12:94268831-94459990	51134
*616167	DCN1 DOMAIN-CONTAINING PROTEIN 3; DCUN1D3		16p12.3	16:20854924-20900357	123879
*616412	THIOREDOXIN DOMAIN-CONTAINING PROTEIN 5; TXNDC5		6p24.3	6:7881249-7910813	81567
*616522	DCN1 DOMAIN-CONTAINING PROTEIN 5; DCUN1D5		11q22.3	11:103050683-103092214	84259
*617191	p38-INHIBITED CUTANEOUS SQUAMOUS CELL CARCINOMA-ASSOCIATED LONG INTERGENIC NONCODING RNA; PICSAR		21q22.3	21:44999207-45004726	378825
*617440	PAPILLARY THYROID CARCINOMA SUSCEPTIBILITY CANDIDATE 1 GENE; PTCSC1		8q24	8:116700000-145138636	100302522
*179755	PAPILLARY RENAL CELL CARCINOMA TRANSLOCATION-ASSOCIATED GENE; PRCC	PRCC/TFE3 FUSION GENE, INCLUDED	1q23.1	1:156767481-156800818	5546
*610335	PHD FINGER PROTEIN 20; PHF20		20q11.22-q11.23	20:35771998-35950376	51230
*608537	VHL GENE; VHL		3p25.3	3:10141634-10153669	7428
*147660	INTERFERON, ALPHA-1; IFNA1	INTERFERON, ALPHA, PSEUDOGENE 22, INCLUDED; IFNAP22, INCLUDED	9p21.3	9:21440453-21441315	3439
*164757	V-RAF MURINE SARCOMA VIRAL ONCOGENE HOMOLOG B1; BRAF	BRAF/AKAP9 FUSION GENE, INCLUDED;;BRAF/KIAA1549 FUSION GENE, INCLUDED	7q34	7:140719330-140924763	673
*601309	PATCHED, DROSOPHILA, HOMOLOG OF, 1; PTCH1		9q22.32	9:95442981-95516964	5727
*611408	LCA5 GENE; LCA5		6q14.1	6:79484990-79537429	167691
*612434	CYSTEINE-RICH SECRETORY PROTEIN, LCCL DOMAIN-CONTAINING, 2; CRISPLD2		16q24.1	16:84819980-84909509	83716
*613334	MEMBRANE-ASSOCIATED RING-CH FINGER PROTEIN 7; MARCH7		2q24.2	2:159712456-159768582	64844
+601728	PHOSPHATASE AND TENSIN HOMOLOG; PTEN	PTEN HAMARTOMA TUMOR SYNDROME, INCLUDED; PHTS, INCLUDED;;PTEN HAMARTOMA TUMOR SYNDROME WITH GRANULAR CELL TUMOR, INCLUDED	10q23.31	10:87863437-87971929	5728
*190070	V-KI-RAS2 KIRSTEN RAT SARCOMA VIRAL ONCOGENE HOMOLOG; KRAS	V-KI-RAS1 PSEUDOGENE, INCLUDED; KRAS1P, INCLUDED;;ONCOGENE KRAS1, INCLUDED; KRAS1, INCLUDED;;KIRSTEN RAS1, INCLUDED; RASK1, INCLUDED	12p12.1	12:25204788-25252092	3845
*603024	AT-RICH INTERACTION DOMAIN-CONTAINING PROTEIN 1A; ARID1A		1p36.11	1:26696030-26782109	8289
*173880	POLYMERIC IMMUNOGLOBULIN RECEPTOR; PIGR		1q32.1	1:206928521-206946465	5284
*190020	V-HA-RAS HARVEY RAT SARCOMA VIRAL ONCOGENE HOMOLOG; HRAS		11p15.5	11:532241-535566	3265
*192090	CADHERIN 1; CDH1		16q22.1	16:68737289-68835541	999
*164860	MET PROTOONCOGENE; MET		7q31.2	7:116672358-116798385	4233
*611731	APC GENE; APC		5q22.2	5:112707504-112846238	324
*607273	FOLLICULIN; FLCN		17p11.2	17:17206944-17237187	201163
*601487	PEROXISOME PROLIFERATOR-ACTIVATED RECEPTOR-GAMMA; PPARG	PPARG1, INCLUDED;;PPARG2, INCLUDED;;PPARG3, INCLUDED;;PAX8/PPARG FUSION GENE, INCLUDED	3p25.2	3:12287849-12471053	5468
*116806	CATENIN, BETA-1; CTNNB1		3p22.1	3:41199450-41240447	1499
*600160	CYCLIN-DEPENDENT KINASE INHIBITOR 2A; CDKN2A	p14(ARF), INCLUDED;;p12, INCLUDED;;p16-GAMMA, INCLUDED	9p21.3	9:21967751-21995042	1029
*601153	FRAGILE HISTIDINE TRIAD GENE; FHIT	FRAGILE SITE 3p14.2, INCLUDED; FRA3B, INCLUDED	3p14.2	3:59747277-61251473	2272
*109675	ST6 BETA-GALACTOSAMIDE ALPHA-2,6-SIALYLTRANSFERASE 1; ST6GAL1		3q27.3	3:186930342-187078552	6480
*607070	ZINC FINGER MYND DOMAIN-CONTAINING PROTEIN 10; ZMYND10		3p21.31	3:50341105-50346027	51364
*607187	ST3 BETA-GALACTOSIDE ALPHA-2,3-SIALYLTRANSFERASE 1; ST3GAL1				6482
*611673	tRNA METHYLTRANSFERASE 1-LIKE; TRMT1L		1q25.3	1:185118084-185157097	81627
*614349	ZINC FINGER PROTEIN 638; ZNF638		2p13.3-p13.2	2:71276542-71435060	27332
*600386	INHIBITOR OF DNA BINDING 2; ID2		2p25.1	2:8681982-8684452	3398
*171834	PHOSPHATIDYLINOSITOL 3-KINASE, CATALYTIC, ALPHA; PIK3CA		3q26.32	3:179148113-179240092	5290
*614982	STRUCTURAL MAINTENANCE OF CHROMOSOMES FLEXIBLE HINGE DOMAIN-CONTAINING PROTEIN 1; SMCHD1		18p11.32	18:2655886-2805016	23347
+192240	VASCULAR ENDOTHELIAL GROWTH FACTOR A; VEGFA	ATHEROSCLEROSIS, SUSCEPTIBILITY TO, INCLUDED	6p21.1	6:43770208-43786486	7422
*607393	CELL DIVISION CYCLE PROTEIN 73, S. CEREVISIAE, HOMOLOG OF; CDC73		1q31.2	1:193121957-193254814	79577
*601500	SMOOTHENED, DROSOPHILA, HOMOLOG OF; SMOH		7q32.1	7:129188871-129213547	6608
*601843	SOLUTE CARRIER FAMILY 5 (SODIUM IODIDE SYMPORTER), MEMBER 5; SLC5A5		19p13.11	19:17871393-17895174	6528
*113705	BREAST CANCER 1 GENE; BRCA1		17q21.31	17:43044294-43125482	672
*142410	HNF1 HOMEOBOX A; HNF1A		12q24.31	12:120978514-121002511	6927
*153619	LECTIN, GALACTOSIDE-BINDING, SOLUBLE, 3; LGALS3	GALECTIN 3 INTERNAL GENE, INCLUDED; GALIG, INCLUDED	14q22.3	14:55129216-55145429	3958
*603089	BRCA1-ASSOCIATED PROTEIN 1; BAP1		3p21.1	3:52401003-52410104	8314
*124092	INTERLEUKIN 10; IL10		1q32.1	1:206767602-206772493	3586
*134637	FAS CELL SURFACE DEATH RECEPTOR; FAS		10q23.31	10:88968428-89017060	355
*150370	RIBOSOMAL PROTEIN SA; RPSA		3p22.1	3:39406688-39412541	3921
*609435	NADH-UBIQUINONE OXIDOREDUCTASE 1 ALPHA SUBCOMPLEX, 13; NDUFA13		19p13.11	19:19516209-19528203	51079
*607397	MELANOCORTIN 2 RECEPTOR; MC2R		18p11.21	18:13882041-13915706	4158
*134934	FIBROBLAST GROWTH FACTOR RECEPTOR 3; FGFR3	FGFR3/TACC3 FUSION GENE, INCLUDED	4p16.3	4:1793298-1808871	2261
*606669	FXYD DOMAIN-CONTAINING ION TRANSPORT REGULATOR 5; FXYD5		19q13.12	19:35154721-35169884	53827
*607343	SAL-LIKE 4; SALL4		20q13.2	20:51782716-51802522	57167
