# Supplementary material for: Deciphering the Pharmacological Mechanism of the Herb Radix Ophiopogonis in the Treatment of Nasopharyngeal Carcinoma by Integrating iTRAQ-Coupled 2-D LC-MS/MS Analysis and Network Investigation
Source: Front Pharmacol. 2019 Mar 18;10:253. doi: 10.3389/fphar.2019.00253 (PMC6431671; doi:10.3389/fphar.2019.00253)
Supplement: TABLE S4 — Major Predicted Hubs from interative analysis. Major predicted hubs were selected due to their topological importance. “degree,” “betweenness,” and “closeness” as criteria to screen the putative targets for topological importance. “Degree” was defined as the number of links to one node. “Node betweenness” was defined as the number of the shortest paths between pairs of nodes that ran through one node. “Closeness” was defined as the inverse of the farness, which was the sum of the node distances to all other nodes. The closeness centrality can be regarded as a measure of how long it will take to sequentially spread information from the node to all the other nodes. [file Table_4.XLSX]

## Sheet: Sheet1
Gene Name	BetweennessCentrality	ClosenessCentrality	Degree	Explain	NeighborhoodConnectivity	Radiality	TopologicalCoefficient
SMAD4	0.0223995	0.364428	18	SMAD family member 4	12.7778	0.781997	0.150327
VEGFA	0.0211758	0.350898	20	Vascular endothelial growth factor A	13.05	0.768771	0.153529
TP53	0.0966008	0.387566	43	Tumor protein p53	8.86047	0.802474	0.0768453
CTNNB1	0.0631996	0.37468	24	Catenin (cadherin-associated protein), beta 1	10.25	0.791382	0.105263
HSPA8	0.0303756	0.394347	13	Heat shock 70kDa protein 8	18.5385	0.80802	0.103137
ADRBK1	0.0104098	0.365793	6	Adrenergic, beta, receptor kinase 1	26.5	0.783276	0.180272
AKT1	0.0450796	0.425872	22	RAC-alpha serine/threonine-protein kinase	17.9545	0.831485	0.0909091
ABL1	0.0143142	0.404696	13	Abelson murine leukemia viral oncogene homolog 1	24.7692	0.816126	0.133168
CREB1	0.0240128	0.413258	13	cAMP responsive element binding protein 1	25.3846	0.822526	0.127817
ADCY1	0.027713	0.377091	7	Adenylyl cyclase type 1	25.5714	0.793515	0.156966
EEF2	0.0246421	0.377091	9	Eukaryotic elongation factor 2	20.4444	0.793515	0.135394
LSM6	0.0152905	0.369483	7	Sm-like protein	25	0.786689	0.166826
oleanolic acid	0.134567	0.357317	31	oleanolic acid	7.06452	0.775171	0.154378
adenosine	0.687146	0.550752	143	adenosine	3.5942	0.898038	0.0223833
Radix Ophiopogonis	0.29862	0.446646	20	Radix Ophiopogonis	12.85	0.845137	0.0583744
