# Supplementary material for: Deciphering the Pharmacological Mechanism of the Herb Radix Ophiopogonis in the Treatment of Nasopharyngeal Carcinoma by Integrating iTRAQ-Coupled 2-D LC-MS/MS Analysis and Network Investigation
Source: Front Pharmacol. 2019 Mar 18;10:253. doi: 10.3389/fphar.2019.00253 (PMC6431671; doi:10.3389/fphar.2019.00253)
Supplement: TABLE S5 — Major Predicted Hubs and Experimental Candidates. The node 1 and 2 are major predicted hubs and experimental candidates. These nodes and their parameters were ready to input into STRING database. [file Table_5.XLSX]

## Sheet: 组学-关键节点关系from string
#node1	node2	node1_string_internal_id	node2_string_internal_id	node1_external_id	node2_external_id	neighborhood_on_chromosome	gene_fusion	phylogenetic_cooccurrence	homology	coexpression	experimentally_determined_interaction	database_annotated	automated_textmining	combined_score
APOA1	APOB	1843442	1843345	9606.ENSP00000236850	9606.ENSP00000233242	0	0	0	0	0.764	0.43	0.9	0.955	0.999
CREB1	AKT1	1859295	1846136	9606.ENSP00000387699	9606.ENSP00000270202	0	0	0	0	0.06	0.36	0.9	0.927	0.995
CTNNB1	AKT1	1852818	1846136	9606.ENSP00000344456	9606.ENSP00000270202	0	0	0	0	0.094	0.376	0.9	0.917	0.994
AKT1	TP53	1846136	1846083	9606.ENSP00000270202	9606.ENSP00000269305	0	0	0	0	0.052	0	0.9	0.934	0.993
CREB1	VEGFA	1859295	1855611	9606.ENSP00000387699	9606.ENSP00000361125	0	0	0	0	0	0.36	0.9	0.75	0.982
SERPINA1	A2M	1853254	1850599	9606.ENSP00000348068	9606.ENSP00000323929	0	0	0	0	0.052	0	0.9	0.826	0.982
ABL1	CTNNB1	1855665	1852818	9606.ENSP00000361423	9606.ENSP00000344456	0	0	0	0	0.057	0.505	0.9	0.648	0.981
CTNNB1	SMAD4	1852818	1852473	9606.ENSP00000344456	9606.ENSP00000341551	0	0	0	0	0.073	0.324	0.9	0.583	0.97
APOB	HSPA8	1843345	1843112	9606.ENSP00000233242	9606.ENSP00000227378	0	0	0	0	0	0.324	0.9	0.485	0.962
VEGFA	AKT1	1855611	1846136	9606.ENSP00000361125	9606.ENSP00000270202	0	0	0	0	0	0.344	0	0.943	0.961
SERPINA1	ORM1	1853254	1844690	9606.ENSP00000348068	9606.ENSP00000259396	0	0	0	0	0.324	0	0.9	0.345	0.951
A2M	SERPING1	1850599	1846563	9606.ENSP00000323929	9606.ENSP00000278407	0	0	0	0	0.077	0	0.9	0.503	0.95
A2M	APOA1	1850599	1843442	9606.ENSP00000323929	9606.ENSP00000236850	0	0	0	0	0.073	0	0.9	0.477	0.947
SERPINA1	ITIH4	1853254	1845847	9606.ENSP00000348068	9606.ENSP00000266041	0	0	0	0	0.263	0	0.9	0.343	0.947
ITIH4	ORM1	1845847	1844690	9606.ENSP00000266041	9606.ENSP00000259396	0	0	0	0	0.236	0	0.9	0.361	0.947
VEGFA	TP53	1855611	1846083	9606.ENSP00000361125	9606.ENSP00000269305	0	0	0	0	0	0	0	0.941	0.941
A2M	HRG	1850599	1843307	9606.ENSP00000323929	9606.ENSP00000232003	0	0	0	0	0.1	0	0.9	0.366	0.937
A2M	ITIH4	1850599	1845847	9606.ENSP00000323929	9606.ENSP00000266041	0	0	0	0	0.053	0	0.9	0.382	0.936
ORM1	HRG	1844690	1843307	9606.ENSP00000259396	9606.ENSP00000232003	0	0	0	0	0.154	0	0.9	0.303	0.935
VEGFA	SERPINA1	1855611	1853254	9606.ENSP00000361125	9606.ENSP00000348068	0	0	0	0	0	0	0.9	0.343	0.931
ITIH4	HRG	1845847	1843307	9606.ENSP00000266041	9606.ENSP00000232003	0	0	0	0	0.155	0	0.9	0.25	0.931
SERPINA1	HRG	1853254	1843307	9606.ENSP00000348068	9606.ENSP00000232003	0	0	0	0	0.137	0	0.9	0.229	0.927
SERPINA1	SERPING1	1853254	1846563	9606.ENSP00000348068	9606.ENSP00000278407	0	0	0.527	0.695	0.053	0	0.9	0.411	0.926
VEGFA	ITIH4	1855611	1845847	9606.ENSP00000361125	9606.ENSP00000266041	0	0	0	0	0	0	0.9	0.276	0.924
A2M	ORM1	1850599	1844690	9606.ENSP00000323929	9606.ENSP00000259396	0	0	0	0	0.055	0	0.9	0.259	0.923
SERPING1	HRG	1846563	1843307	9606.ENSP00000278407	9606.ENSP00000232003	0	0	0	0	0.057	0	0.9	0.245	0.922
SERPING1	ITIH4	1846563	1845847	9606.ENSP00000278407	9606.ENSP00000266041	0	0	0	0	0.094	0	0.9	0.199	0.921
VEGFA	HRG	1855611	1843307	9606.ENSP00000361125	9606.ENSP00000232003	0	0	0	0	0	0	0.9	0.233	0.92
VEGFA	A2M	1855611	1850599	9606.ENSP00000361125	9606.ENSP00000323929	0	0	0	0	0	0	0.9	0.227	0.919
ABL1	TP53	1855665	1846083	9606.ENSP00000361423	9606.ENSP00000269305	0	0	0	0	0	0.374	0	0.876	0.919
SERPING1	ORM1	1846563	1844690	9606.ENSP00000278407	9606.ENSP00000259396	0	0	0	0	0.065	0	0.9	0.19	0.917
VEGFA	SERPING1	1855611	1846563	9606.ENSP00000361125	9606.ENSP00000278407	0	0	0	0	0	0	0.9	0.169	0.913
SMAD4	HSPA8	1852473	1843112	9606.ENSP00000341551	9606.ENSP00000227378	0	0	0	0	0	0	0.9	0.114	0.907
VEGFA	ORM1	1855611	1844690	9606.ENSP00000361125	9606.ENSP00000259396	0	0	0	0	0	0	0.9	0.099	0.906
LSM6	HSPA8	1847758	1843112	9606.ENSP00000296581	9606.ENSP00000227378	0	0	0	0	0.075	0	0.9	0.07	0.906
HP	APOA1	1853269	1843442	9606.ENSP00000348170	9606.ENSP00000236850	0	0	0	0	0.183	0.36	0	0.822	0.899
EEF2	LSM6	1849021	1847758	9606.ENSP00000307940	9606.ENSP00000296581	0	0	0	0	0.066	0.88	0	0.126	0.893
CREB1	TP53	1859295	1846083	9606.ENSP00000387699	9606.ENSP00000269305	0	0	0	0	0.048	0.387	0	0.811	0.88
TP53	HSPA8	1846083	1843112	9606.ENSP00000269305	9606.ENSP00000227378	0	0	0	0	0.052	0.396	0	0.766	0.855
SMAD4	AKT1	1852473	1846136	9606.ENSP00000341551	9606.ENSP00000270202	0	0	0	0	0.056	0.615	0	0.615	0.848
VEGFA	CTNNB1	1855611	1852818	9606.ENSP00000361125	9606.ENSP00000344456	0	0	0	0	0	0	0	0.838	0.838
SMAD4	TP53	1852473	1846083	9606.ENSP00000341551	9606.ENSP00000269305	0	0	0	0	0.058	0	0	0.833	0.836
HP	SERPINA1	1853269	1853254	9606.ENSP00000348170	9606.ENSP00000348068	0.074	0	0	0	0.235	0.17	0	0.727	0.818
ABL1	VEGFA	1855665	1855611	9606.ENSP00000361423	9606.ENSP00000361125	0	0	0	0	0	0.098	0	0.8	0.812
CREB1	CTNNB1	1859295	1852818	9606.ENSP00000387699	9606.ENSP00000344456	0	0	0	0	0.062	0.36	0	0.67	0.785
EEF2	HSPA8	1849021	1843112	9606.ENSP00000307940	9606.ENSP00000227378	0.056	0	0	0	0.306	0.46	0	0.459	0.784
CREB1	ABL1	1859295	1855665	9606.ENSP00000387699	9606.ENSP00000361423	0	0	0	0	0.049	0.36	0	0.662	0.776
VEGFA	SMAD4	1855611	1852473	9606.ENSP00000361125	9606.ENSP00000341551	0	0	0	0	0	0	0	0.765	0.765
CTNNB1	TP53	1852818	1846083	9606.ENSP00000344456	9606.ENSP00000269305	0	0	0	0	0	0	0	0.749	0.749
ITIH2	APOA1	1853681	1843442	9606.ENSP00000351190	9606.ENSP00000236850	0	0	0	0	0.733	0	0	0.079	0.744
SERPINC1	A2M	1854649	1850599	9606.ENSP00000356671	9606.ENSP00000323929	0	0	0	0	0.101	0	0	0.705	0.723
HP	ORM1	1853269	1844690	9606.ENSP00000348170	9606.ENSP00000259396	0	0	0	0	0.349	0	0	0.585	0.718
HP	A2M	1853269	1850599	9606.ENSP00000348170	9606.ENSP00000323929	0	0	0	0	0.053	0	0	0.713	0.716
SERPINC1	APOA1	1854649	1843442	9606.ENSP00000356671	9606.ENSP00000236850	0	0	0	0	0.511	0	0	0.4	0.694
SERPINC1	HRG	1854649	1843307	9606.ENSP00000356671	9606.ENSP00000232003	0	0	0	0	0.268	0	0	0.595	0.69
ITIH2	APOB	1853681	1843345	9606.ENSP00000351190	9606.ENSP00000233242	0	0	0	0	0.677	0	0	0.074	0.688
SERPINC1	APOB	1854649	1843345	9606.ENSP00000356671	9606.ENSP00000233242	0	0	0	0	0.471	0	0	0.408	0.673
SERPINC1	HP	1854649	1853269	9606.ENSP00000356671	9606.ENSP00000348170	0.074	0	0	0	0.194	0.17	0	0.508	0.655
SERPINC1	ITIH2	1854649	1853681	9606.ENSP00000356671	9606.ENSP00000351190	0	0	0	0	0.61	0	0	0.099	0.634
HP	ITIH4	1853269	1845847	9606.ENSP00000348170	9606.ENSP00000266041	0	0	0	0	0.234	0	0	0.503	0.604
TP53	ITIH4	1846083	1845847	9606.ENSP00000269305	9606.ENSP00000266041	0	0	0	0	0	0	0	0.598	0.598
ORM1	APOA1	1844690	1843442	9606.ENSP00000259396	9606.ENSP00000236850	0	0	0	0	0.43	0	0	0.321	0.596
AKT1	HSPA8	1846136	1843112	9606.ENSP00000270202	9606.ENSP00000227378	0	0	0	0	0	0.175	0	0.528	0.594
AKT1	ITIH4	1846136	1845847	9606.ENSP00000270202	9606.ENSP00000266041	0	0	0	0	0.052	0	0	0.577	0.582
EEF2	TP53	1849021	1846083	9606.ENSP00000307940	9606.ENSP00000269305	0	0	0	0	0	0.36	0	0.365	0.576
SERPINC1	ITIH4	1854649	1845847	9606.ENSP00000356671	9606.ENSP00000266041	0	0	0	0	0.402	0	0	0.305	0.566
SERPINA1	APOA1	1853254	1843442	9606.ENSP00000348068	9606.ENSP00000236850	0	0	0	0	0.217	0	0	0.44	0.543
HP	APOB	1853269	1843345	9606.ENSP00000348170	9606.ENSP00000233242	0	0	0	0	0.14	0.098	0	0.442	0.529
EEF2	AKT1	1849021	1846136	9606.ENSP00000307940	9606.ENSP00000270202	0	0	0	0	0.054	0.144	0	0.459	0.524
CREB1	HSPA8	1859295	1843112	9606.ENSP00000387699	9606.ENSP00000227378	0	0	0	0	0.049	0.11	0	0.472	0.514
CREB1	SMAD4	1859295	1852473	9606.ENSP00000387699	9606.ENSP00000341551	0	0	0	0	0.191	0	0	0.418	0.51
CTNNB1	HSPA8	1852818	1843112	9606.ENSP00000344456	9606.ENSP00000227378	0	0	0	0	0.052	0.359	0	0.23	0.492
APOA1	HRG	1843442	1843307	9606.ENSP00000236850	9606.ENSP00000232003	0	0	0	0	0.235	0	0	0.304	0.445
HP	SERPING1	1853269	1846563	9606.ENSP00000348170	9606.ENSP00000278407	0.074	0	0	0	0.054	0.17	0	0.327	0.445
VEGFA	SERPINC1	1855611	1854649	9606.ENSP00000361125	9606.ENSP00000356671	0	0	0	0	0	0	0	0.442	0.442
SERPINC1	SERPINA1	1854649	1853254	9606.ENSP00000356671	9606.ENSP00000348068	0	0	0.527	0.762	0.2	0	0	0.852	0.438
ABL1	HSPA8	1855665	1843112	9606.ENSP00000361423	9606.ENSP00000227378	0	0	0	0	0	0.246	0	0.259	0.418
SERPINA1	APOB	1853254	1843345	9606.ENSP00000348068	9606.ENSP00000233242	0	0	0	0	0.187	0	0	0.306	0.412
ITIH2	ORM1	1853681	1844690	9606.ENSP00000351190	9606.ENSP00000259396	0	0	0	0	0.35	0	0	0.127	0.408
ITIH2	ITIH4	1853681	1845847	9606.ENSP00000351190	9606.ENSP00000266041	0	0	0	0.843	0.331	0	0	0.722	0.406
