# Supplementary material for: Deciphering the Pharmacological Mechanism of the Herb Radix Ophiopogonis in the Treatment of Nasopharyngeal Carcinoma by Integrating iTRAQ-Coupled 2-D LC-MS/MS Analysis and Network Investigation
Source: Front Pharmacol. 2019 Mar 18;10:253. doi: 10.3389/fphar.2019.00253 (PMC6431671; doi:10.3389/fphar.2019.00253)
Supplement: TABLE S6 — Statistical overrepresentation test from PANTHER database. The candidates’ relative importance was calculated using PANTHER database. Detail information about the parameters were discribed in the PANTHER database (http://www.pantherdb.org/). [file Table_6.XLSX]

## Sheet: Sheet1
Homo sapiens (REF)	Client Text Box Input
PANTHER GO-Slim Biological Process	Number	Hit	expected	Fold Enrichment	+/-	raw P value	FDR
response to abiotic stimulus	77	3	0.09	32.79	+	0.000114	0.0139
response to stress	653	6	0.78	7.73	+	9.75e-05	0.0238
immune system process	669	5	0.79	6.29	+	0.00103	0.0419
cell surface receptor signaling pathway	1206	7	1.43	4.89	+	0.000396	0.0242
signal transduction	2318	10	2.75	3.63	+	0.000181	0.0148
cell communication	2686	10	3.19	3.13	+	0.000607	0.0296
